# Supplementary material for: Effect of Hermetia illucens Fat, Compared with That of Soybean Oil and Palm Oil, on Hepatic Lipid Metabolism and Plasma Metabolome in Healthy Rats
Source: Animals (Basel). 2023 Oct 29;13(21):3356. doi: 10.3390/ani13213356 (PMC10649396; doi:10.3390/ani13213356)
Supplement: Supplementary file 1 [file animals-13-03356-s001.zip]

Archive with 1 entries (1 files):
- animals-2634580-supplementary.pdf
